# Supplementary material for: Enhancement of the Water Affinity of Histidine by Zinc and Copper Ions
Source: Int J Mol Sci. 2022 Apr 2;23(7):3957. doi: 10.3390/ijms23073957 (PMC8999569; doi:10.3390/ijms23073957)
Supplement: Supplementary file 1 [file ijms-23-03957-s001.zip]

Archive with 1 entries (1 files):
- ijms-1620212-supplementary-SFS.pdf
